# Supplementary material for: Phenotypic and Genomic Characterization of Pseudomonas wuhanensis sp. nov., a Novel Species with Promising Features as a Potential Plant Growth-Promoting and Biocontrol Agent
Source: Microorganisms. 2024 May 7;12(5):944. doi: 10.3390/microorganisms12050944 (PMC11124405; doi:10.3390/microorganisms12050944)
Supplement: Supplementary file 1 [file microorganisms-12-00944-s001.zip]

Archive with 1 entries (1 files):
- microorganisms-2951623-supplementary.pdf
